# Supplementary material for: Early-onset liver cancer in South America associates with low hepatitis B virus DNA burden
Source: Sci Rep. 2018 Aug 13;8:12031. doi: 10.1038/s41598-018-30229-8 (PMC6089985; doi:10.1038/s41598-018-30229-8)
Supplement: Supplementary file 2 — Supplementary_Table_S2_SREP-18-10360A [file 41598_2018_30229_MOESM2_ESM.xlsx]

## Sheet: Feuil1
Gene symbol	Category	Tumor	Non-Tumor	Fold		Tumor	Tumor	Tumor	Non-Tumor	Non-Tumor	Non-Tumor	Tumor Fold	Tumor Fold	Tumor Fold	Tumor	Tumor	Tumor	Tumor	Non-Tumor	Non-Tumor	Non-Tumor	Non-Tumor	Tumor Fold	Tumor Fold	Tumor Fold	Tumor Fold	Tumor	Tumor	Tumor	Non-Tumor	Non-Tumor	Non-Tumor	Tumor Fold	Tumor Fold	Tumor Fold	Non-Tumor	Non-Tumor	Non-Tumor	Non-Tumor	Non-Tumor	Non-Tumor	Non-Tumor	Non-Tumor	Non-Tumor	Non-Tumor	Non-Tumor	Tumor	Tumor	Tumor
		All HCC samples (n=40), mean±SD	All NTL samples (n=40), mean±SD	All paired HCC/NTL (n=40)	P value	Expression in Younger (n=22), mean±SD	Expression in Elder (n=18) mean±SD	P value	Expression in Younger (n=22), mean±SD	Expression in Elder (n=18) mean±SD	P value	Expression in Younger (n=22), mean±SD	Expression in Elder (n=18) mean±SD	P value	Spearman r for Age	P value	Pearson r for Age	P value	Spearman r for Age	P value	Pearson r for Age	P value	Spearman r for Age	P value	Pearson r for Age	P value	Expression in women (n=18), mean±SD	Expression in men (n=22) mean±SD	P value	Expression in women (n=18), mean±SD	Expression in men (n=22) mean±SD	P value	Expression in women (n=18), mean±SD	Expression in men (n=22)	P value	Pearson r for HBV cccDNA	P	Spearman r for HBV cccDNA	P	Low HBV RNA (n=18)	High HBV RNA (n=17)	P	Spearman r for HBV RNA	P	Pearson r for HBV RNA	P	High M2Y ratio (n=15)	Low M2Y ratio (n=17)	P
ALKBH2	DNA repair	1.0±0.6	1.3±0.55	0.81±0.49	0.0117	0.99±0.80	1.0±0.52	0.8491	1.3±0.61	1.4±0.49	0.6599	0.78±0.46	0.84±0.53	0.7346	0.04007	0.8061	-0.03021	0.8532	0.1118	0.4923	0.04341	0.7902	-0.01529	0.9264	0.01512	0.9272	0.86±0.58	1.1±0.75	0.2029	1.4±0.63	1.2±0.49	0.2903	0.63±0.31	0.95±0.56	0.0457	0.1891	0.3259	-0.1405	0.4674	1.4±0.65	1.4±0.45	0.7325	-0.1537	0.378	-0.08895	0.6113	0.76±0.29	1.3±0.86	0.0216
ALKBH3	DNA repair	1.2±0.80	2.0±0.74	0.61±0.41	4.3E-06	1.3±0.85	1.0±0.72	0.2951	2.0±0.76	2.0±0.73	0.9550	0.69±0.46	0.50±0.32	0.1583	-0.2455	0.1268	-0.2015	0.2125	-0.06109	0.708	-0.1027	0.5285	-0.2437	0.1349	-0.2121	0.1949	1.3±0.7	1.1±0.8	0.3585	2.3±0.76	1.8±0.68	0.0587	0.58±0.29	0.63±0.49	0.7432	0.04026	0.8357	-0.05372	0.782	2.0±0.82	2.1±0.74	0.8387	0.1356	0.4372	0.0515	0.7689	0.98±0.58	1.4±0.99	0.0857
APEX1	DNA repair	7.6±4.4	4.7±1.06	1.6±0.97	1.1E-4	9.5±5.2	5.4±1.4	0.0049	4.7±1.1	4.7±0.97	0.8092	2.0±1.1	1.1±0.29	0.0011	-0.431	0.0055	-0.4352	0.005	-0.02158	0.8948	-0.01387	0.9323	-0.4937	0.0014	-0.4596	0.0032	8.3±5.7	7,1±3.0	0.4254	4.8±1.0	4.6±1.0	0.5890	1.7±1.2	1.5±0.72	0.5567	0.2533	0.1849	0.207	0.2813	4.7±1.1	5.0±0.97	0.4402	0.1147	0.5117	-0.04428	0.8006	8.0±3.5	8.5±5.7	0.7925
APEX2	DNA repair	1.5±0.66	1.1±0.17	1.3±0.76	5.3E-03	1.5±0.64	1.4±0.69	0.6071	1.1±0.18	1.1±0.33	0.8263	1.3±0.54	1.3±0.99	0.9384	-0.09714	0.551	0.002123	0.9896	0.01994	0.9028	0.01041	0.9492	-0.1047	0.5258	0.08798	0.5943	1.3±0.57	1.6±0.70	0.1849	1.1±0.19	1.1±0.16	0.7909	1.1±0.47	1.4±0.92	0.2623	0.1387	0.473	0.2322	0.2254	1.1±0.17	1.2±0.16	0.2774	0.1328	0.4468	0.303	0.0768	1.3±0.43	1.6±0.67	0.1461
ATM	DNA repair	0.58±0.20	0.59±0.17	1.0±0.51	0.8263	0.6±0.22	0.53±0.15	0.1525	0.60±0.16	0.57±0.20	0.5917	1.1±0.61	0.97±0.34	0.3287	-0.1037	0.5242	-0.1598	0.3247	-0.245	0.1275	-0.1693	0.2963	0.03574	0.8290	-0.09038	0.5842	0.60±0.23	0.57±	0.6164	0.62±0.19	0.56±0.16	0.1937	1.0±0.61	1.0±0.44	0.8258	0.227	0.2363	0.4914	0.0068	0.55±0.14	0.65±0.19	0.0862	0.3302	0.0527	0.4199	0.012	0.54±0.11	0.63±0.25	0.1825
ATR	DNA repair	1.0±0.38	0.63±0.19	2.2±3.6	1.2E-07	1.1±0.42	0.92±0.30	0.0924	0.64±0.19	0.62±0.20	0.6957	1.8±0.80	2.8±5.4	0.4200	0.01624	0.9208	-0.1319	0.4171	-0.08696	0.5936	-0.09288	0.5686	-0.028	0.8656	0.02578	0.8762	1.0±0.48	1.0±0.17	0.7688	0.64±0.20	0.63±0.19	0.9516	1.7±0.83	2.7±4.7	0.4060	-0.009733	0.96	0.2477	0.1951	0.60±0.22	0.68±0.16	0.2572	0.3265	0.0556	0.302	0.0778	0.95±0.35	1.1±0.45	0.1772
BARD1	DNA repair	1.1±0.73	0.37±0.20	3.4±2.6	2.7E-08	1.2±0.82	0.94±0.59	0.1663	0.37±0.24	0.38±0.13	0.9343	3.9±2.7	2.6±2.2	0.1192	-0.2147	0.1834	-0.2603	0.1048	0.08185	0.6156	-0.06405	0.6946	-0.2117	0.1957	-0.2367	0.1469	1.1±0.74	1.1±0.74	0.9898	0.37±0.14	0.37±0.23	0.9921	3.0±1.9	3.6±3.0	0.4673	0.176	0.3611	0.3639	0.0523	0.38±0.25	0.38±0.17	0.9788	0.08563	0.6248	0.2693	0.1177	1.0±0.35	1.1±0.90	0.6313
BLM	DNA repair	0.08±0.06	0.01±0.01	6.9±7.0	3.6E-09	0.09±0.06	0.06±0.05	0.1724	0.01±0.01	0.01±0.008	0.7453	8.1±8.0	5.2±5.3	0.2136	-0.1628	0.3154	-0.1169	0.4726	0.08024	0.6226	-0.08082	0.6201	-0.05848	0.7236	-0.1741	0.2891	0.07±.06	0.08±0.06	0.7773	0.01±0.004	0.01±0.01	0.5153	5.8±5.8	7.7±7.8	0.4028	0.05316	0.7842	0.2637	0.1669	0.01±0.01	0.01±0.008	0.7243	0.03221	0.8542	0.3433	0.0435	0.09±0.06	0.07±0.06	0.3535
BRCA1	DNA repair	0.61±0.40	0.17±0.15	5.2±5.1	8.1E-09	0.75±0.47	0.44±0.18	0.0203	0.19±0.19	0.15±0.08	0.3760	6.2±6.1	3.8±3.1	0.1474	-0.3772	0.0164	-0.4337	0.0052	-0.07798	0.6324	-0.1607	0.3219	-0.1371	0.4053	-0.2858	0.0778	0.59±0.35	0.62±0.44	0.8024	0.17±0.09	0.17±0.18	0.9451	3.8±2.2	6.3±6.4	0.1400	0.1331	0.4913	0.2509	0.1893	0.20±0.20	0.14±0.09	0.2420	-0.1229	0.4818	0.06846	0.696	0.65±0.22	0.66±0.55	0.9649
BRCA2	DNA repair	0.69±0.57	0.28±0.2	3.6±3.5	8.9E-05	0.79±0.65	0.56±0.44	0.2168	0.28±0.26	0.27±0.23	0.8836	4.0±3.6	3.1±3.5	0.4469	-0.2541	0.1135	-0.2752	0.0856	-0.1238	0.4467	-0.06734	0.6797	-0.1096	0.5067	-0.1103	0.504	0.67±0.48	0.70±0.65	0.8560	0.24±0.19	0.30±0.28	0.4273	3.6±2.8	3.6±4.1	0.9937	0.1	0.6056	0.1612	0.4036	0.34±0.32	0.24±0.16	0.2915	-0.23	0.1838	0.1135	0.5162	0.69±0.49	0.76±0.74	0.7624
BRIP1	DNA repair	0.60±0.57	0.33±0.17	3.0±4.6	5.5E-04	0.70±0.50	0.47±0.26	0.0850	0.34±0.16	0.33±0.19	0.8604	3.5±5.7	2.4±2.4	0.4403	-0.2868	0.0728	-0.3455	0.0290	-0.1542	0.3421	-0.039	0.8111	-0.1277	0.4386	-0.1387	0.3999	0.57±0.31	0.62±0.51	0.7010	0.32±0.17	0.34±0.18	0.7649	3.8±6.4	2.4±2.4	0.3676	0.1719	0.3726	0.1636	0.3964	0.36±0.17	0.36±0.17	0.9553	-0.119	0.4961	-0.008621	0.9608	0.61±0.26	0.64±0.58	0.8503
CHEK2	DNA repair	5.0±2.7	3.5±2.3	1.9±1.6	0.1627	6.0±7.9	3.7±2.4	0.2370	3.3±2.1	3.7±2.5	0.6294	2.3±1.9	1.4±0.96	0.2516	-0.276	0.0847	-0.1751	0.2799	0.001408	0.9931	0.02796	0.864	-0.1781	0.2780	-0.2604	0.1094	3.5±2.3	6.2±7.9	0.1705	3.8±2.7	3.2±1.9	0.4347	1.4±1.4	2.2±1.7	0.1586	0.06606	0.7335	0.1631	0.3978	3.6±2.5	3.6±2.8	0.9425	-0.1953	0.261	-0.1175	0.5014	3.7±1.8	7.0±9.0	0.1777
DDB1	DNA repair	1.1±0.50	0.82±0.28	1.7±1.8	3.7E-03	1.1±0.56	1.0±0.44	0.4087	0.86±0.32	0.77±0.23	0.3143	1.5±0.85	2.0±2.5	0.4170	-0.009902	0.9516	-0.0121	0.9409	-0.2702	0.0918	-0.1707	0.2922	0.07493	0.6503	0.08758	0.5960	1.2±0.58	1.0±0.44	0.4244	0.78±0.23	0.85±0.32	0.4550	1.6±0.87	1.8±2.2	0.8108	0.171	0.3751	0.381	0.0414	0.75±0.33	0.93±0.22	0.0703	0.3987	0.0177	0.2796	0.1038	1.0±0.40	1.1±0.62	0.6163
DDB2	DNA repair	0.46±0.33	0.54±0.29	1.0±0.92	0.2394	0.47±0.38	0.44±0.28	0.7868	0.44±0.22	0.67±0.33	0.0141	1.3±1.0	0.76±0.64	0.0709	0.1926	0.2337	0.03575	0.8267	0.3664	0.0201	0.4447	0.0040	-0.1746	0.2876	-0.2673	0.1000	0.49±.37	0.43±0.30	0.5819	0.55±0.36	0.53±0.24	0.8621	1.2±1.1	0.94±0.66	0.3556	-0.08857	0.6477	0.04929	0.7996	0.52±0.34	0.58±0.27	0.5338	0.2054	0.2365	-0.04585	0.7937	0.36±0.16	0.53±0.41	0.1386
DDX58	DNA repair	3.2±1.9	4.1±1.9	1.1±1.5	0.0128	3.5±2.3	2.9±1.26	0.2886	3.8±1.4	4.3±2.4	0.4177	1.1±1.0	1.1±2.0	0.9162	-0.1398	0.3895	-0.1867	0.2488	-0.02136	0.8959	0.07146	0.6613	-0.177	0.2811	-0.08939	0.5884	3.5±2.0	3.0±1.9	0.4979	4.0±2.3	4.1±1.6	0.9318	1.1±1.1	1.0±1.7	0.8858	0.1073	0.5794	0.2861	0.1325	3.7±1.8	4.6±2.1	0.1509	0.1196	0.4938	0.04455	0.7994	3.3±2.7	3.6±1.2	0.6804
ERCC1	DNA repair	9.5±4.5	8.4±2.2	1.1±0.60	0.1699	10.6±4.9	8.1±3.62	0.0794	7.9±2.1	9.0±2.4	0.1244	1.3±0.63	0.93±0.48	0.0054	-0.2886	0.071	-0.2888	0.0707	0.2135	0.1858	0.1495	0.3572	-0.3983	0.012	-0.3622	0.0235	9.5±4.3	9.4±4.7	0.9331	9.1±1.9	7.8±2.2	0.0092	1.0±0.39	1.2±0.72	0.2201	0.09254	0.633	0.00814	0.9666	8.2±2.7	8.5±1.9	0.7959	0.0834	0.6338	0.01476	0.9329	8.8±4.0	10.8±5.1	0.2388
ERCC2	DNA repair	0.59±0.29	0.42±0.10	1.4±0.78	9.7E-04	0.65±0.35	0.52±0.19	0.1872	0.43±0.11	0.40±0.09	0.3801	1.5±0.95	1.3±0.45	0.2641	-0.2292	0.1549	-0.28	0.0802	-0.1046	0.5205	-0.1339	0.4099	-0.1438	0.3825	-0.1972	0.2288	0.51±0.25	0.66±0.31	0.1404	0.44±0.12	0.41±0.09	0.3551	1.2±0.74	1.6±0.79	0.1678	0.2649	0.1649	0.1296	0.5028	0.42±0.10	0.45±0.11	0.4239	0.128	0.4637	-0.1348	0.44	0.57±0.25	0.68±0.35	0.3230
ERCC3	DNA repair	1.8±0.94	1.4±0.58	1.5±1.2	0.1189	1.8±0.98	1.7±0.91	0.6185	1.4±0.62	1.4±0.54	0.8408	1.6±1.2	1.4±1.3	0.6086	-0.01136	0.9446	0.0105	0.9487	-0.1264	0.437	0.0041	0.9800	-0.05529	0.7382	0.02254	0.8916	2.0±0.94	1.7±0.93	0.3088	1.5±0.55	1.4±2.2	0.6594	1.4±0.95	1.5±1.4	0.8293	0.2579	0.1768	0.3618	0.0538	1.3±.60	1.6±0.59	0.1721	0.3376	0.0474	0.4025	0.0165	1.6±1.1	1.8±0.73	0.4938
ERCC4	DNA repair	0.82±0.41	1.3±0.37	0.64±0.36	1.6E-07	0.80±0.47	0.83±0.33	0.8234	1.2±0.37	1.3±0.37	0.5610	0.65±	0.64±0.33	0.9654	0.04111	0.8012	-0.01196	0.9416	0.0411	0.8012	0.005487	0.9732	-0.04121	0.8033	-0.001512	0.9927	0.77±0.33	0.86±0.46	0.4812	1.4±0.37	1.2±0.33	0.0350	0.54±0.24	0.73±0.42	0.1082	0.04204	0.8286	-0.1444	0.4548	1.4±0.44	1.2±0.29	0.2098	-0.1667	0.3385	-0.05703	0.7449	0.55±0.20	1.0±0.46	0.0003
ERCC6	DNA repair	0.43±0.21	0.55±0.11	0.82±0.50	3.0E-04	0.51±0.23	0.33±0.15	0.0072	0.54±0.09	0.56±0.21	0.7021	0.97±0.54	0.62±0.37	0.0130	-0.4462	0.0039	-0.3866	0.0137	0.0884	0.5875	0.08256	0.6126	-0.4198	0.0078	-0.3773	0.0179	0.43±0.21	0.42±0.22	0.9312	0.57±0.09	0.54±0.12	0.4401	0.75±0.38	0.87±0.58	0.4905	0.000598	0.9975	0.05224	0.7878	0.54±0.10	0.57±0.12	0.3967	0.1534	0.3788	0.1153	0.5096	0.43±0.15	0.47±0.27	0.5827
ERCC8	DNA repair	0.33±0.14	0.23±0.04	1.4±0.84	2.4E-04	0.39±0.14	0.25±0.10	0.0016	0.23±0.04	0.24±0.05	0.4395	1.7±0.82	1.1±0.72	0.0043	-0.314	0.0485	-0.4141	0.0079	-0.05424	0.7396	0.0092	0.9551	-0.2648	0.1033	-0.2998	0.0637	0.32±0.16	0.33±0.12	0.7055	0.25±0.03	0.22±0.05	0.0893	1.3±0.86	1.6±0.82	0.2947	0.1576	0.4143	0.1483	0.4425	0.23±0.03	0.23±0.06	0.9954	0.1523	0.3824	0.2777	0.1063	0.36±0.09	0.31±0.17	0.3232
EXO1	DNA repair	0.65±0.4	0.08±0.13	135.1±375.9	8.3E-11	0.7±0.49	0.53±0.4	0.1404	0.08±0.14	0.09±0.10	0.8560	211.9±482.3	35.8±108.6	0.1492	-0.1811	0.2634	-0.1919	0.2356	0.03407	0.8347	-0.005665	0.9723	-0.1085	0.5107	-0.1463	0.374	0.63±0.38	0.67±0.52	0.7649	0.06±0.07	0.10±0.15	0.3782	68.2±216.0	0.1200	0.3353	0.04578	0.8136	0.08132	0.675	0.11±2.7	0.05±0.06	0.1915	-0.2303	0.1832	-0.06457	0.7125	0.74±0.41	0.57±0.46	0.2974
FEN1	DNA repair	0.48±0.33	0.17±0.08	3.8±5.0	1.4E-07	0.48±0.31	0.5±0.37	0.9703	0.17±0.08	0.16±0.07	0.6978	3.3±2.7	4.4±7.1	0.5106	0.1200	0.4607	0.08592	0.5981	-0.1045	0.5209	-0.08126	0.6181	0.1024	0.5349	0.2033	0.2144	0.45±0.29	0.51±0.37	0.5765	0.17±0.06	0.16±0.09	0.6830	3.2±3.1	4.2±6.2	0.5413	0.2698	0.1569	0.276	0.1472	0.18±16.2	0.16±0.07	0.5719	0.04931	0.7785	-0.01565	0.9289	0.51±0.24	0.43±	0.4688
HMGB1	DNA repair	45.5±18.4	48.9±13.4	1.1±1.0	0.3523	47.8±20.1	42.8±16.3	0.3967	50.4±10.9	47.1±16.1	0.4551	1.0±0.64	1.3±1.4	0.4092	-0.1361	0.4024	-0.1573	0.3324	-0.137	0.3993	-0.105	0.5192	0.03858	0.8156	0.039	0.8137	50.1±18.8	41.8±17.7	0.1591	48.0±12.5	49.6±14.3	0.7111	1.1±0.69	1.1±1.2	0.8032	0.2241	0.2424	0.2034	0.29	47.7±16.2	52.1±10.7	0.3638	-0.06291	0.7196	0.01981	0.9101	39.2±20.9	51.4±17.1	0.0242
KMT2C	DNA repair	2.6±1.3	3.2±0.94	0.87±0.48	2.3E-03	2.6±1.4	2.5±1.2	0.7934	3.3±1.1	3.2±0.69	0.6742	0.87±0.50	0.86±0.48	0.9801	0.06738	0.6795	-0.04152	0.7992	-0.1018	0.5319	-0.1485	0.3605	0.09073	0.5828	0.03262	0.8437	2.4±1.0	2.7±1.4	0.4541	3.3±1.1	3.2±0.76	0.7277	0.77±0.31	0.94±0.58	0.3039	0.07218	0.7098	-0.05224	0.7878	3.4±1.0	3.3±0.88	0.6858	-0.1419	0.4163	-0.09541	0.5856	2.1±0.69	3.1±1.6	0.1536
LIG3	DNA repair	0.35±0.15	0.28±0.09	1.3±0.81	0.0463	0.40±0.16	0.29±0.12	0.0294	0.29±0.09	0.27±0.10	0.5061	1.5±0.89	1.2±0.68	0.3111	-0.3906	0.0127	-0.3924	0.0123	-0.2144	0.1839	-0.2268	0.1594	-0.1796	0.2739	-0.1086	0.5106	0.30±0.09	0.39±0.17	0.0787	0.29±0.10	0.27±0.09	0.4577	1.1±0.61	1.5±0.90	0.0445	0.02773	0.8864	-0.05766	0.7664	0.30±0.10	0.27±0.09	0.4308	-0.04352	0.804	-0.03285	0.8514	0.37±0.11	0.37±0.18	0.9922
MGMT	DNA repair	4.3±3.7	14.1±6.0	0.31±0.20	5.4E-13	4.9±4.4	3.5±2.7	0.2213	14.4±6.2	13.7±6.0	0.6949	0.34±0.22	0.27±0.16	0.2593	-0.2515	0.1175	-0.2652	0.0981	-0.131	0.4204	-0.129	0.4277	-0.2739	0.0916	-0.2469	0.1296	4.0±3.5	4.5±4.0	0.7074	13.7±5.5	14.4±6.5	0.7400	0.31±0.20	0.31±0.20	0.9446	0.237	0.2159	-0.03844	0.8431	15.1±7.4	13.8±4.8	0.5521	-0.1048	0.5489	-0.0855	0.6253	3.6±2.3	5.6±4.8	0.1691
MLH1	DNA repair	1.5±0.69	2.0±0.49	0.77±0.31	3.3E-04	1.6±0.83	1.4±0.45	0.2092	2.1±0.55	1.9±0.40	0.2170	0.78±0.33	0.76±0.29	0.8023	-0.1512	0.3517	-0.1966	0.2239	-0.1866	0.2491	-0.2707	0.0912	0.02744	0.8683	-0.01321	0.9364	1.4±0.61	1.6±0.75	0.3527	2.1±0.54	1.9±0.45	0.2270	0.68±0.26	0.85±0.33	0.0966	0.4697	0.0102	0.1444	0.4548	2.1±0.53	2.0±4.8	0.7355	-0.06386	0.7155	-0.05341	0.7606	1.3±0.46	1.9±0.82	0.0176
MLH3	DNA repair	2.0±1.1	2.2±0.79	1.0±0.60	0.3772	2.2±1.3	1.73±0.84	0.1972	2.0±0.80	2.4±0.74	0.1283	1.1±0.65	0.77±0.43	0.0334	-0.07686	0.6374	-0.1842	0.2553	0.2598	0.1055	0.1898	0.2409	-0.2457	0.1316	-0.2731	0.0926	2.1±1.4	1.9±0.89	0.5128	2.5±0.90	1.9±0.61	0.0256	0.95±0.71	1.0±0.50	0.6816	-0.1155	0.5508	-0.2016	0.2944	2.1±0.76	2.2±0.92	0.9220	0.01724	0.9217	0.008549	0.9611	1.8±0.62	2.4±0.46	0.1341
MPG	DNA repair	0.53±0.2	0.81±0.25	0.71±0.37	1.0E-06	0.52±0.24	0.54±0.19	0.8375	0.82±0.28	0.81±0.22	0.8592	0.70±0.39	0.72±0.36	0.9206	0.1027	0.5284	0.07962	0.6253	0.01877	0.9085	0.0005274	0.9974	0.04425	0.7891	0.04705	0.7761	0.59±0.24	0.48±0.19	0.1169	0.85±0.27	0.79±0.23	0.4241	0.78±0.40	0.65±0.35	0.2770	0.3644	0.0519	0.2977	0.1168	0.79±0.25	0.85±0.29	0.5616	-0.001695	0.9923	-0.1427	0.4135	0.42±0.18	0.63±0.21	0.0071
MSH2	DNA repair	2.2±1.2	1.3±0.60	1.9±1.1	3.6E-05	2.5±0.83	1.9±0.64	0.2268	1.2±0.39	1.3±0.79	0.6967	2.1±1.3	1.6±0.87	0.1596	-0.115	0.4799	-0.2779	0.0825	-0.1866	0.2491	-0.0567	0.7282	-0.04222	0.7986	-0.1913	0.2433	2.0±0.83	2.4±1.4	0.2240	1.4±0.48	1.2±0.67	0.4472	1.6±1.1	2.1±1.1	0.1842	0.07375	0.7038	0.08724	0.6527	1.4±0.74	1.3±0.46	0.5991	0.0178	0.9192	0.01165	0.947	2.0±0.62	2.6±1.6	0.2166
MSH3	DNA repair	1.3±0.83	2.6±1.54	0.59±	1.0E-05	1.4±0.94	1.1±0.65	0.2095	2.5±1.3	2.7±1.8	0.7787	0.62±0.32	0.56±0.43	0.6251	-0.08991	0.5811	-0.1866	0.2489	0.03266	0.8414	-0.01425	0.9305	-0.1111	0.5008	-0.04365	0.7919	1.2±0.73	1.4±0.90	0.3402	2.8±1.4	2.5±1.6	0.5641	0.49±0.27	0.6±0.42	0.1428	-0.02341	0.9041	-0.07541	0.6974	2.9±2.1	2.3±0.46	0.3391	-0.04691	0.789	-0.06041	0.7303	1.0±0.46	1.6±1.0	0.1040
MSH5	DNA repair	0.18±0.13	0.10±0.07	2.7±2.8	8.9E-04	0.19±0.12	0.17±0.14	0.6435	0.11±0.08	0.08±1.8	0.3498	2.8±2.9	2.6±2.7	0.8150	-0.1334	0.412	-0.08854	0.5869	-0.07113	0.6627	-0.1522	0.3484	-0.0005063	0.9976	-0.0259	0.8756	0.15±0.12	0.20±0.13	0.2095	0.09±0.06	0.10±0.08	0.6223	2.3±2.7	3.0±2.9	0.3992	0.1349	0.4853	0.1173	0.5445	0.09±0.06	0.10±0.08	0.6101	0.04352	0.804	0.2715	0.1147	0.16±0.12	0.22±0.12	0.2031
MSH6	DNA repair	2.7±1.4	2.8±0.84	0.98±0.51	0.4798	3.1±1.6	2.1±0.66	0.0388	3.0±0.92	2.6±0.67	0.0955	1.0±0.62	0.85±0.29	0.1684	-0.3672	0.0198	-0.4099	0.0086	-0.3721	0.0181	-0.3741	0.0174	-0.1079	0.5131	-0.2118	0.1955	2.4±0.81	2.9±1.7	0.2338	2.8±0.97	2.9±0.75	0.7846	0.91±0.36	1.0±0.61	0.4163	0.177	0.3582	0.1725	0.3709	3.1±0.94	2.7±0.73	0.1105	-0.3332	0.0505	-0.01705	0.9225	2.1±0.63	3.5±0.12	0.0186
MUTYH	DNA repair	2.2±1.1	2.6±1.2	0.95±0.56	0.0404	2.2±1.3	2.1±1.0	0.7142	2.7±1.4	2.5±0.88	0.5516	0.95±0.60	0.95±0.52	0.9920	-0.237	0.141	-0.2211	0.1703	-0.00366	0.9821	-0.1279	0.4315	-0.16	0.3306	-0.125	0.4483	2.0±0.95	2.3±1.3	0.5156	3.0±1.4	2.4±0.99	0.1233	0.78±0.37	1.07±0.65	0.1150	-0.04341	0.8231	-0.1089	0.5738	2.7±1.2	2.6±1.32	0.8270	-0.05454	0.7557	-0.03561	0.8391	1.7±0.92	2.8±0.21	0.0107
NBN	DNA repair	2.2±2.7	1.6±0.68	6.0±25.1	0.1329	1.7±1.1	2.9±3.8	0.1719	1.5±3.4	1.6±0.60	0.7467	1.3±1.0	12.0±37.8	0.1906	0.2406	0.1347	0.3105	0.0511	0.1255	0.4403	0.07324	0.6533	0.1959	0.2319	0.09011	0.5854	1.9±1.2	2.6±3.5	0.4178	1.5±0.55	1.6±0.77	0.8670	1.3±0.95	9.5±33.3	0.3191	0.07821	0.6868	0.2416	0.2067	1.4±0.66	1.8±0.71	0.1717	0.2431	0.1594	0.5932	0.0002	1.7±1.5	1.9±1.0	0.7651
NEIL1	DNA repair	0.44±0.32	0.99±0.35	0.46±0.33	2.4E-10	0.50±0.32	0.35±0.32	0.1440	1.0±0.34	0.94±0.36	0.4750	0.52±0.33	0.37±0.32	0.1492	-0.202	0.2114	-0.2268	0.1593	-0.1593	0.326	-0.1224	0.4517	-0.2431	0.1359	-0.2849	0.0787	0.46±0.30	0.42±0.34	0.7294	1.0±0.38	0.97±0.33	0.6737	0.46±0.30	0.45±0.36	0.9393	0.2541	0.1835	0.1474	0.4456	0.98±0.39	1.0±0.31	0.3751	0.1255	0.4727	-0.04729	0.7873	0.40±0.21	0.52±0.40	0.3445
NEIL2	DNA repair	0.15±0.08	0.23±0.05	0.66±0.34	1.0E-06	0.16±0.09	0.14±0.05	0.4213	0.23±0.34	0.23±0.205	0.6954	0.72±0.43	0.60±0.18	0.3437	-0.1531	0.3457	-0.2049	0.2046	-0.1766	0.2756	-0.1401	0.3885	-0.1291	0.4335	-0.1821	0.2671	0.15±0.06	0.15±0.08	0.9959	0.25±0.06	0.22±0.05	0.1087	0.62±0.26	0.69±0.40	0.5209	-0.1555	0.4205	-0.1148	0.5531	0.24±0.06	0.23±0.05	0.6247	0.08166	0.641	-0.05838	0.7391	0.13±0.06	0.18±0.09	0.1393
NEIL3	DNA repair	0.05±0.04	0.008±0.01	72.4±229.6	2.2E-08	0.05±0.03	0.06±0.05	0.4441	0.009±0.01	0.007±0.36	0.6904	108.3±301.3	25.9±44.9	0.2723	0.1289	0.4278	0.1462	0.368	-0.0853	0.6007	-0.1068	0.5118	0.1093	0.5079	-0.1467	0.3730	0.04±0.03	0.06±0.05	0.2436	0.006±0.009	0.009±0.01	0.4935	53.7±153.3	86.9±277.5	0.6602	0.2193	0.253	0.2578	0.177	0.009±0.01	0.005±0.05	0.4447	-0.08506	0.6271	0.1003	0.5664	0.05±0.06	0.04±0.04	0.4266
NHEJ1	DNA repair	0.35±0.16	0.29±0.12	1.4±0.81	0.0517	0.39±0.18	0.31±0.13	0.1440	0.30±0.12	0.28±0.11	0.6907	1.5±0.87	1.2±0.74	0.3266	-0.1579	0.3304	-0.2135	0.1858	-0.2364	0.1419	-0.1674	0.3017	-0.0323	0.8452	-0.08631	0.6013	0.38±0.19	0.34±0.13	0.4371	0.31±0.10	0.27±0.12	0.2968	1.4±1.0	1.3±0.64	0.8380	0.1343	0.4875	0.2799	0.1413	0.29±0.13	0.30±0.11	0.7161	0.2196	0.205	0.1642	0.346	0.31±0.10	0.40±1.0	0.1702
NTHL1.x	DNA repair	2.4±1.0	3.4±1.1	0.79±0.45	1.8E-04	2.3±1.1	2.5±1.0	0.6104	3.4±1.2	3.3±1.0	0.7666	0.79±0.50	0.79±0.38	0.9746	0.04955	0.7614	0.03971	0.8078	0.04364	0.7892	-0.01024	0.95	-0.05002	0.7623	-0.03777	0.8194	2.4±1.0	2.4±1.1	0.9114	3.5±1.1	3.3±1.1	0.4780	0.77±0.44	0.82±0.46	0.5848	0.04734	0.8073	-0.17	0.3779	3.4±1.2	3.4±1.14	0.9493	-0.06782	0.6987	-0.124	0.4777	1.9±0.78	2.9±1.1	0.0110
NTHL1.y	DNA repair	0.98±0.46	1.3±0.43	0.76±0.41	2.5E-04	0.99±0.48	0.98±0.46	0.9271	1.4±0.42	1.3±0.46	0.6240	0.77±0.48	0.74±0.33	0.8246	0.05274	0.7465	-0.0183	0.9108	-0.04214	0.7963	-0.04219	0.796	0.03503	0.8323	-0.06294	0.7035	0.96±0.48	1.0±0.4	0.7349	1.2±0.27	1.4±0.52	0.2470	0.75±0.37	0.76±0.45	0.9683	0.1493	0.4395	0.04091	0.8331	1.4±0.50	1.3±0.35	0.3213	-0.1467	0.4005	-0.151	0.3865	0.90±0.36	1.0±4.9	0.2424
NUDT1	DNA repair	2.1±1.0	0.88±0.37	2.9±2.3	2.9E-09	2.3±1.1	1.8±0.95	0.1777	0.86±1.2	0.92±0.30	0.5962	3.5±2.8	2.0±1.1	0.1525	-0.1805	0.2651	-0.1744	0.2818	0.1086	0.5048	0.06563	0.6874	-0.1557	0.3438	-0.2845	0.0792	2.1±1.1	2.0±1.0	0.9290	0.93±0.29	0.85±0.42	0.4697	0.74±1.41	3.3±2.8	0.2090	0.006674	0.9726	-0.01183	0.9514	0.91±0.46	0.87±0.32	0.7537	-0.04323	0.8052	0.05944	0.7345	2.2±1.2	2.0±1.1	0.7715
NUDT15	DNA repair	14.8±1.0	18.0±9.4	0.97±0.57	0.0708	16.2±9.3	13.0±6.8	0.2444	16.8±7.6	19.3±11.2	0.4187	1.0±0.54	0.86±0.6	0.3188	-0.184	0.2556	-0.2395	0.1366	0.05584	0.7322	0.06179	0.7048	-0.204	0.2128	-0.2022	0.217	13.8±8.6	15.5±8.2	0.5270	20.0±9.6	16.4±9.1	0.2321	0.88±0.64	1.0±0.52	0.3972	-0.05452	0.7788	-0.05372	0.782	18.3±11.9	17.5±6.9	0.8159	0.08647	0.6214	-0.0469	0.7891	12.2±5.5	18.7±10.3	0,0631 mw
NUDT5	DNA repair	0.50±0.26	0.47±0.19	1.23±0.78	0.5284	0.58±0.2	0.40±0.19	0.0241	0.48±0.22	0.44±0.16	0.5455	1.4±0.83	1.0±0.6	0.0976	-0.3104	0.0513	-0.3266	0.0397	-0.1588	0.3278	-0.1487	0.3599	-0.1949	0.2344	-0.209	0.2017	0.44±0.2	0.54±0.29	0.2359	0.47±0.14	0.46±0.22	0.8295	1.1±0.79	1.3±0.77	0.4481	0.1003	0.6046	0.06358	0.7432	0.50±0.25	0.44±0.12	0.4388	-0.08138	0.6421	-0.1518	0.384	0.48±1.2	0.55±0.28	0.4997
OGG1	DNA repair	2.2±0.81	2.1±0.68	1.1±0.51	0.5566	2.3±0.79	2.1±0.84	0.4181	2.1±0.51	2.2±0.87	0.9522	1.1±0.55	1.0±0.46	0.4653	-0.1401	0.3885	-0.1364	0.4012	-0.07132	0.6619	0.01917	0.9065	-0.1252	0.4478	-0.1197	0.4680	2.2±0.46	2.3±1.0	0.4579	2.4±0.72	2.0±0.62	0.0595	1.0±0.41	1.1±0.57	0.3141	0.1581	0.4128	0.04534	0.8153	2.1±0.69	2.2±0.75	0.6031	0.04323	0.8052	0.06093	0.7281	2.1±0.88	2.2±0.73	0.8604
PARP1	DNA repair	1.5±0.91	0.68±0.33	4.3±36.7	1.3E-07	1.7±1.0	1.3±0.67	0.1314	0.79±0.33	0.54±0.28	0.0205	2.5±1.9	6.8±15.3	0.2035	-0.1889	0.243	-0.2429	0.1309	-0.3552	0.0245	-0.3585	0.0231	0.1118	0.4981	0.0984	0.5512	1.4±1.0	1.6±0.82	0.4818	0.60±0.33	0.73±0.32	0.2104	2.7±2.0	5.6±13.6	0.3856	0.1681	0.3834	0.398	0.0325	0.67±0.38	0.73±0.14	0.5703	0.07432	0.6713	0.2288	0.1862	1.6±1.1	1.6±0.84	0.9482
PCNA	DNA repair	22.3±16.0	10.5±4.8	2.5±2.4	2.7E-07	22.9±12.6	21.6±19.7	0.8101	10.4±5.7	10.7±3.5	0.8079	2.6±1.5	2.5±3.3	0.9320	-0.008352	0.9592	-0.006222	0.9696	0.01295	0.9368	-0.01928	0.906	-0.06628	0.6885	0.03792	0.8187	21.9±17.2	22.7±15.3	0.8676	10.4±3.5	10.7±5.6	0.8401	2.5±2.5	2.6±2.5	0.9362	0.2912	0.1254	0.2302	0.2296	11.2±5.6	10.1±4.1	0.5276	-0.04649	0.7909	0.04415	0.8012	20.8±10.7	20.5±12.7	0.9339
PMS1	DNA repair	1.0±0.55	1.0±0.41	1.1±0.74	0.7544	1.3±0.59	0.77±0.32	0.0044	1.0±0.33	1.0±0.51	0.9290	1.3±0.82	0.86±0.49	0.0100	-0.4029	0.0099	-0.4556	0.0031	-0.2663	0.0967	-0.1731	0.2855	-0.3099	0.0548	-0.272	0.0939	0.93±0.38	1.1±0.65	0.2112	1.0±0.34	1.0±0.46	0.9496	0.96±0.46	1.3±0.87	0.1527	0.1112	0.5657	0.04978	0.7976	1.1±0.47	1.0±0.38	0.4381	-0.05143	0.7692	0.04957	0.7773	1.0±0.45	1.2±0.64	0.4634
PMS2P3	DNA repair	16.3±9.9	21.0±7.2	0.80±0.43	8.0E-04	15.9±9.1	16.9±11.1	0.7502	21.3±6.8	20.7±7.8	0.8003	0.76±0.34	0.86±0.54	0.4688	0.0748	0.6464	0.0436	0.7894	-0.1403	0.3879	-0.1331	0.4129	0.07736	0.6397	0.1224	0.4579	14.8±7.8	17.6±11.4	0.3957	20.6±7.2	21.4±7.4	0.7239	0.74±0.36	0.85±1.8	0.4453	0.06524	0.7367	-0.1543	0.4243	22.3±8.8	20.8±5.6	0.5722	-0.08025	0.6468	-0.07506	0.6682	13.5±4.8	18.1±11.0	0.1483
POLB	DNA repair	4.8±5.1	5.8±4.9	1.2±1.6	0.3704	5.8±6.5	3.6±2.34	0.1820	5.2±2.4	6.6±6.9	0.3612	1.4±2.0	0.80±0.77	0.1881	-0.2006	0.2144	-0.1856	0.2515	-0.05161	0.7518	0.0004971	0.9976	-0.2366	0.1469	-0.1657	0.3133	3.3±1.5	6.0±6.6	0.1071	5.3±2.6	6.2±6.1	0.5717	0.90±1.2	1.4±1.8	0.3221	-0.001193	0.9951	0.01824	0.9252	6.9±6.9	5.2±2.3	0.3552	-0.1077	0.5382	-0.03291	0.8511	4.1±2.0	6.2±7.3	0.2891
POLD1	DNA repair	0.11±0.07	0.05±0.02	2.7±2.4	4.0E-06	0.12±0.08	0.10±0.06	0.3622	0.05±0.02	0.04±0.02	0.0811	2.6±2.4	2.8±2.4	0.7668	-0.08024	0.6226	-0.1412	0.3848	-0.2735	0.0877	-0.2674	0.0953	0.05954	0.7188	0.04058	0.8063	0.11±0.06	0.11±0.08	0.7908	0.05±0.02	0.04±0.02	0.2475	2.5±1.84	2.8±2.8	0.7642	0.3459	0.066	0.5012	0.0056	0.05±0.03	0.04±0.01	0.1508	-0.1204	0.4909	-0.006603	0.97	0.10±0.05	0.11±0.09	0.5328
POLE	DNA repair	0.28±0.13	0.25±0.10	1.3±0.87	0.2857	0.29±0.12	0.26±0.15	0.5726	0.27±0.10	0.23±0.09	0.2503	1.2±0.74	1.4±1.0	0.5074	-0.04365	0.7891	-0.07424	0.6489	-0.1554	0.3384	-0.1515	0.3507	0.02936	0.8592	0.1497	0.3630	0.29±0.13	0.26±0.13	0.4786	0.24±0.09	0.26±0.10	0.5613	1.4±0.91	1.1±0.83	0.3013	0.1842	0.3387	0.3426	0.0688	0.23±0.10	0.29±0.08	0.1216	0.2104	0.225	0.02884	0.8694	0.25±0.10	0.29±0.13	0.4085
POLH	DNA repair	0.77±0.38	0.50±0.11	1.5±0.75	8.2E-05	0.80±0.39	0.72±0.37	0.5164	0.49±0.09	0.52±0.13	0.5353	1.6±0.82	1.3±0.65	0.2487	-0.1781	0.2715	-0.17	0.2942	0.08549	0.5999	0.1114	0.4937	-0.2138	0.1913	-0.2453	0.1323	0.78±0.31	0.76±0.44	0.8704	0.48±0.10	0.52±0.1	0.2196	1.6±0.70	1.4±0.80	0.5551	-0.009555	0.9608	0.01035	0.9575	0.54±0.12	0.49±0.08	0.2224	-0.1283	0.4627	-0.07488	0.669	0.84±0.42	0.73±0.36	0.4603
POLI	DNA repair	0.20±0.10	0.19±0.05	1.0±0.58	0.7688	0.22±0.11	0.17±0.08	0.2258	0.19±0.06	0.19±0.05	0.7296	1.2±0.66	0.87±0.41	0.0676	-0.1177	0.4695	-0.1804	0.2652	-0.004458	0.9782	-0.04522	0.7817	-0.09929	0.5476	-0.2657	0.1021	0.22±0.09	0.18±0.11	0.2441	0.20±0.06	0.19±0.04	0.5534	1.1±0.49	1.0±0.65	0.4663	0.3692	0.0487	0.3409	0.0703	0.18±0.05	0.21±0.05	0.0976 mw	0.2469	0.1528	0.3122	0.0679	0.15±0.06	0.25±0.12	0.0040
POLK	DNA repair	0.90±0.45	0.98±0.05	1.3±1.9	0.3621	0.86±0.29	0.95±0.59	0.5176	0.98±0.32	0.98±0.33	0.9662	1.0±0.69	1.7±2.8	0.2583	0.1065	0.5131	0.1805	0.2651	-0.05134	0.7531	-0.02841	0.8618	0.07442	0.6525	0.09933	0.5474	0.87±0.33	0.92±0.53	0.7204	0.94±0.29	1.0±0.35	0.4875	1.1±0.77	1.5±2.5	0.5363	0.166	0.3894	0.2842	0.1351	0.89±0.38	1.1±0.23	0.0476	0.3115	0.0686	0.3386	0.0466	0.74±0.21	0.99±0.33	0.0199
POLQ	DNA repair	0.16±0.14	0.04±0.06	14.0±23.7	5.5E-06	0.17±0.15	0.16±0.14	0.7648	0.04±0.06	0.04±0.06	0.9841	12.4±15.4	16.0±31.8	0.6369	-0.147	0.3655	-0.1143	0.4825	-0.05293	0.7457	0.02481	0.8792	-0.05691	0.7308	0.01901	0.9086	0.17±0.14	0.16±0.15	0.7340	0.03±0.10	0.05±0.07	0.3050	12.7±15.5	14.9±28.8	0.7818	-0.05344	0.7831	0.06506	0.7374	0.04±0.06	0.04±0.06	0.8415	-0.09975	0.5686	-0.01528	0.9306	0.17±0.12	0.15±0.16	0.5990
PTEN	DNA repair	20.2±13.9	31.3±13.2	0.69±0.40	4.8E-04	23.5±16.7	16.2±8.2	0.1535	30.8±12.1	31.9±14.8	0.8079	0.78±0.44	0.57±0.32	0.1097	-0.2566	0.11	-0.3144	0.0482	-0.08361	0.608	-0.06369	0.6962	-0.234	0.1516	-0.2698	0.0967	18.2±9.0	21.9±16.9	0.4036	33.4±13.0	29.8±13.4	0.3993	0.57±0.23	0.78±0.48	0.1072	0.07385	0.7034	-0.1173	0.5445	34.0±17.2	29.3±8.6	0.3176	-0.06471	0.7119	0.02838	0.8715	16.2±7.5	26.3±17.9	0.0528
PTIP	DNA repair	1.2±0.47	0.77±0.20	1.69±0.74	1.0E-06	1.2±0.47	1.1±0.48	0.3330	0.77±0.15	0.77±0.24	0.9124	1.6±0.62	1.7±0.90	0.9598	-0.1315	0.4187	-0.125	0.4423	-0.02412	0.8826	-0.03535	0.8285	-0.003139	0.9849	0.03064	0.8531	1.1±0.51	1.2±0.43	0.2560	0.78±0.23	0.76±0.17	0.8168	1.6±0.95	1.7±0.55	0.6224	0.08895	0.6464	0.07935	0.6824	0.79±0.22	0.79±0.16	0.9371	0.03758	0.8303	-0.1502	0.3892	1.1±0.33	1.2±0.51	0.4752
RAD18	DNA repair	1.0±0.76	0.63±0.25	2.9±5.9	6.6E-04	0.98±0.40	1.2±1.0	0.3794	0.65±0.25	0.61±0.33	0.6608	1.7±0.69	4.5±8.7	0.1402	-0.01478	0.9279	0.2057	0.2028	-0.1499	0.3559	-0.1107	0.4964	0.1202	0.4661	0.1625	0.3231	1.0±0.47	1.1±0.94	0.5358	0.58±0.22	0.66±0.27	0.3148	2.0±1.3	3.6±7.8	0.4170	0.3318	0.0786	0.3931	0.0349	0.62±0.29	0.67±0.23	0.5427	0.116	0.5069	0.342	0.0444	0.82±0.40	1.1±0.39	0.0145
RAD23A	DNA repair	13.3±5.8	13.2±2.8	1.0±0.42	0.9207	14.9±6.3	11.3±4.5	0.0507	13.2±3.2	13.2±2.3	0.9705	1.1±0.43	0.88±0.36	0.0436	-0.2771	0.0834	-0.307	0.0540	0.1404	0.3877	0.09753	0.5494	-0.3195	0.0474	-0.3507	0.0286	13.8±6.5	12.9±5.2	0.6208	13.7±3.2	12.8±2.5	0.3315	1.0±0.44	1.0±0.41	0.8615	0.06117	0.7526	0.08428	0.6638	12.2±2.5	14.3±3.0	0.0382	0.3549	0.0364	0.2165	0.2116	12.6±4.8	14.7±7.0	0.3115
RAD50	DNA repair	2.9±1.9	2.3±0.73	1.35±1.0	0.1090	3.3±2.2	2.4±1.1	0.1644	2.3±10.67	2.3±0.82	0.8680	1.5±1.1	1.1±0.73	0.2057	-0.03257	0.8419	-0.1826	0.2594	-0.08193	0.6153	-0.03342	0.8378	-0.1086	0.5103	-0.1532	0.3518	3.2±2.5	2.7±1.1	0.4150	2.5±0.74	2.2±0.70	0.0984	1.3±1.4	1.3±0.65	0.9151	0.2155	0.2617	0.1755	0.3626	2.3±0.79	2.4±0.73	0.7357	0.1721	0.3229	-0.02536	0.885	2.6±0.61	3.4±0.51	0.2955
RAD51	DNA repair	0.23±0.20	0.05±0.05	17.5±	8.9E-07	0.25±0.22	0.20±0.16	0.4840	0.05±0.05	0.05±0.04	0.9194	24.2±72.9	8.9±18.0	0.4071	-0.01661	0.919	-0.05538	0.7343	0.03425	0.8338	-0.03329	0.8384	0.007898	0.9619	-0.1083	0.5116	0.20±0.12	0.24±0.24	0.5514	0.04±0.03	0.05±0.06	0.4294	26.1±82.6	10.9±18.9	0.4095	0.03231	0.8679	0.05274	0.7859	0.05±0.06	0.05±0.04	0.8827	0.04973	0.7766	-0.02097	0.9048	0.25±0.23	0.20±0.17	0.4780
RAD51C	DNA repair	0.64±5.8	0.37±0.08	1.7±1.0	4.2E-07	0.69±0.31	0.58±0.26	0.2728	0.38±0.08	0.36±0.07	0.3527	1.8±0.87	1.7±1.2	0.7520	-0.2192	0.1741	-0.1802	0.2657	-0.1644	0.3106	-0.1707	0.2922	-0.1256	0.4461	-0.03321	0.8409	0.54±0.16	0.72±0.35	0.2264	0.39±0.05	0.36±0.09	0.2421	1.4±0.51	2.0±1.2	0.0544	0.5525	0.0019	0.4801	0.0084	0.38±0.07	0.37±0.08	0.7045	-0.03492	0.8422	0.01747	0.9206	0.70±0.26	0.60±0.28	0.3545
RAD52	DNA repair	0.54±0.25	0.41±0.12	1.4±0.67	0.0205	0.61±0.26	0.46±0.22	0.0704	0.43±0.13	0.39±0.12	0.4313	1.5±0.65	1.2±0.68	0.3438	-0.2784	0.082	-0.3051	0.0556	-0.06748	0.6791	-0.1231	0.4493	-0.1991	0.2242	-0.1831	0.2645	0.53±0.27	0.55±0.25	0.8074	0.39±0.12	0.42±0.12	0.4443	1.4±0.66	1.3±0.69	0.8362	0.1902	0.3232	0.2477	0.1952	0.39±0.13	0.46±0.10	0.0343 mw	0.3176	0.063	0.1214	0.4873	0.47±0.17	0.65±0.27	0.0435
RECQ4L	DNA repair	0.72±0.55	0.12±0.13	10.4±11.4	3.2E-09	0.71±0.47	0.73±0.64	0.9053	0.13±0.14	0.11±0.12	0.6961	10.7±10.4	10.0±13.0	0.8525	-0.1526	0.3472	-0.03559	0.8274	0.02928	0.8577	-0.05899	0.7177	-0.07533	0.6485	-0.0646	0.6960	0.70±0.54	0.73±0.56	0.8343	0.11±0.10	0.12±0.15	0.7173	9.0±8.0	11.5±13.6	0.5111	0.09598	0.6204	0.3066	0.1058	0.14±0.18	0.10±0.08	0.3762	-0.04267	0.8077	0.004738	0.9784	0.64±0.31	0.63±0.52	0.9387
SMC5	DNA repair	0.92±0.42	0.83±0.34	1.6±2.0	0.3035	0.95±0.46	0.89±0.38	0.6586	0.80±0.33	0.87±0.36	0.5088	1.4±1.0	1.7±2.8	0.6887	0.09413	0.5634	0.01456	0.9289	0.04589	0.7786	0.1009	0.5355	-0.003544	0.9829	-0.03001	0.8561	0.98±0.45	0.87±0.41	0.4320	0.78±0.33	0.87±0.35	0.4127	1.6±1.1	1.5±2.5	0.9453	0.1269	0.512	0.3139	0.0972	0.69±0.33	0.95±0.27	0.0063	0.3939	0.0192	0.3353	0.049	0.86±0.48	0.97±0.39	0.5016
SMC6	DNA repair	1.9±0.89	1.4±0.54	1.4±0.80	4.2E-03	2.1±0.93	1.7±0.80	0.1498	1.4±0.57	1.4±0.52	0.6892	1.6±0.81	1.3±1.7	0.4973	-0.2624	0.1066	-0.2879	0.0756	-0.1335	0.4115	-0.09094	0.5768	-0.1634	0.3269	-0.1917	0.2489	1.8±0.83	2.0±0.94	0.4814	1.4±0.58	1.4±0.52	0.8833	1.4±0.85	1.5±0.78	0.7884	0.3932	0.0348	0.3423	0.0691	1.4±0.53	1.5±0.57	0.4022	0.1006	0.5653	0.09388	0.5917	1.8±0.59	2.1±1.0	0.3552
TDG	DNA repair	2.2±1.0	1.3±0.66	1.8±0.92	2.8E-05	2.6±1.1	1.7±0.76	0.0050	1.5±0.82	1.2±0.34	0.1577	2.08±0.94	1.5±18.0	0.0547	-0.3912	0.0126	-0.4113	0.0084	-0.1896	0.2414	-0.2548	0.1125	-0.2853	0.0783	-0.2538	0.1189	2.2±1.2	2.2±0.89	0.9898	1.4±0.49	1.3±0.77	0.5308	1.6±0.87	2.0±0.95	0.2586	0.006515	0.9732	-0.04485	0.8173	1.2±0.50	1.5±0.86	0.2434	0.2885	0.0928	0.1094	0.5315	2.2±0.55	2.4±1.4	0.7376
TERT	DNA repair	0.02±0.04	0.001±0.0006	28.5±41.8	4.9E-05	0.01±0.01	0.04±0.05	0.0582	0.001±0.0007	0.001±0.0006	0.9322	13.1±14.8	48.5±55.7	0.0343	0.2965	0.0632	0.4358	0.0049	-0.1592	0.3264	-0.09672	0.5527	0.3379	0.0354	0.4925	0.0014	0.02±0.03	0.03±0.04	0.9083	0.001±0.0007	0.002±0.001	0.5291	24.4±34.9	24.3±35.1	0.9878	0.1704	0.3769	0.2659	0.1633	0.0009±0.0002	0.001±0.0008	0.1366	0.2307	0.1824	0.7954	< 0.0001	0.01±0.01	0.02±0.02	0.3863
TP53	DNA repair	0.84±0.51	0.43±0.17	8.1±36.7	6.4E-06	0.96±0.61	0.69±0.30	0.1054	0.43±0.17	0.42±0.17	0.8275	2.5±2.0	15.3±55.7	0.2896	-0.09165	0.5738	-0.2119	0.1894	-0.04322	0.7912	-0.06652	0.6834	0.005874	0.9717	0.03339	0.8401	1.0±0.55	0.69±0.43	0.0449	0.41±0.16	0.44±0.18	0.5733	2.9±2.1	12.1±49.0	0.4432	0.001734	0.9929	0.2484	0.1938	0.39±0.19	0.48±0.14	0.1406	0.4047	0.0159	0.3407	0.0452	0.86±0.55	0.87±0.55	0.9584
UNG	DNA repair	0.65±0.36	0.67±0.20	0.99±0.45	0.6832	0.73±0.47	0.55±0.13	0.1217	0.68±0.19	0.67±0.21	0.9294	1.0±0.49	0.92±0.40	0.4259	-0.04674	0.7746	-0.2659	0.0973	-0.1195	0.4628	-0.1142	0.4828	0.003038	0.9854	-0.08194	0.6200	0.18±0.18	0.70±0.46	0.3082	0.71±0.17	0.64±0.22	0.2898	0.85±0.21	1.1±0.56	0.0962	0.459	0.0123	0.1188	0.5394	0.73±0.23	0.64±0.18	0.2143	-0.2181	0.2081	-0.1614	0.3544	0.56±0.22	0.77±0.50	0.1480
WRN	DNA repair	0.13±0.08	0.10±0.03	4.6±20.3	0.2409	0.15±0.07	0.11±0.08	0.0273	0.10±0.02	0.09±0.09	0.5088	1.5±0.77	8.8±30.8	0.2710	-0.2578	0.1083	-0.2671	0.0957	0.05387	0.7413	-0.01433	0.9301	-0.1354	0.4112	0.07344	0.6568	0.15±0.10	0.11±0.05	0.2075	0.11±0.03	0.09±0.03	0.1088	1.4±0.84	7.1±27.1	0.3935	0.1623	0.4003	0.3744	0.0454	0.09±0.02	0.12±0.03	0.0057 mw	0.451	0.0065	0.2398	0.1653	0.10±0.05	0.15±0.07	0.0300
XPC	DNA repair	0.51±0.26	0.65±0.20	0.89±0.60	0.0108	0.55±0.26	0.47±0.28	0.3872	0.64±0.17	0.67±0.23	0.6748	0.94±0.58	0.81±0.63	0.5104	-0.1578	0.3309	-0.1994	0.2174	0.07958	0.6255	0.1681	0.2998	-0.1227	0.4567	-0.1948	0.2347	0.53±0.22	0.50±0.30	0.7438	0.65±0.19	0.65±0.21	0.9382	0.93±0.56	0.85±0.64	0.7015	0.07029	0.7171	0.2395	0.2108	0.62±0.22	0.71±.18	0.1718	0.1534	0.3788	-0.1187	0.497	0.39±0.10	0.65±1.4	0.0076
XPG(ERCC5)	DNA repair	2.3±1.1	3.1±0.78	0.78±0.37	3.8E-04	2.6±1.2	2.1±0.95	0.1752	3.1±0.83	3.2±0.74	0.7666	0.86±0.40	0.68±0.31	0.1444	-0.2259	0.161	-0.2527	0.1156	0.201	0.2136	0.06813	0.6762	-0.2997	0.0638	-0.2913	0.0720	2.5±1.0	2.2±1.1	0.2663	3.2±0.88	3.1±0.72	0.6439	0.84±0.34	0.73±0.39	0.3391	-0.04558	0.8144	-0.1281	0.5077	3.0±0.69	3.4±0.86	0.1032	0.09099	0.6032	-0.147	0.3994	1.8±0.80	2.8±1.3	0.0124
XRCC1	DNA repair	3.0±1.8	2.0±0.86	1.7±1.1	2.3E-03	3.7±2.0	2.2±1.0	0.0015	1.9±0.74	2.1±1.0	0.4011	2.1±1.1	1.1±0.80	0.0050	-0.5899	0.0008	-0.4837	0.0016	0.04373	0.7887	0.04135	0.8000	-0.4443	0.0046	-0.4579	0.0034	3.0±1.6	3.1±1.9	0.8399	2.1±0.87	1.9±0.85	0.3100	1.6±1.2	1.8±1.0	0.7037	0.02046	0.9161	-0.06111	0.7528	2.0±1.0	2.0±0.82	0.8863	0.01187	0.9461	0.00305	0.9861	2.6±0.78	3.8±2.3	0.3853
XRCC5	DNA repair	7.2±3.0	4.2±0.98	1.8±0.90	1.0E-07	8.6±3.0	5.5±2.1	0.0007	4.1±1.0	4.3±0.84	0.4105	2.1±0.67	1.3±0.96	0.0002	-0.3627	0.0215	-0.4136	0.0080	0.07958	0.6254	0.07807	0.6321	-0.4142	0.0088	-0.3411	0.0336	7.3±3.65	7.1±2.5	0.8992	4.4±1.0	4.1±0.91	0.4053	1.7±0.94	1.8±0.88	0.8456	-0.02072	0.9151	0.1942	0.3128	3.9±1.0	4.4±0.85	0.1348	0.391	0.0202	0.3711	0.0282	7.3±3.0	7.7±3.0	0.6830
XRCC6	DNA repair	4.7±4.6	2.2±1.0	3.9±9.9	9.9E-05	4.3±2.0	5.3±6.6	0.5363	2.3±1.1	2.1±0.86	0.5727	2.5±2.0	5.6±14.9	0.3448	-0.09404	0.5638	0.1802	0.2658	-0.1822	0.2606	-0.1304	0.4225	0.02451	0.8823	0.2327	0.1539	3.9±2.0	5.5±5.9	0.3036	2.2±0.99	2.2±1.0	0.9082	2.4±2.1	5.0±13.0	0.4258	0.172	0.3722	0.3504	0.0624	1.9±1.0	2.5±0.90	0.1215	0.4242	0.0111	0.3937	0.0193	4.5±2.1	4.3±3.7	0.8737
ADAR	Antiviral	8.6±4.4	5.5±1.3	1.5±0.74	6.0E-05	9.8±5.2	7.2±2.7	0.1786	5.6±1.1	5.5±1.5	0.8356	1.7±0.80	1.3±0.63	0.1163	-0.2331	0.1477	-0.2851	0.0746	-0.1435	0.3771	-0.09201	0.5723	-0.2127	0.1935	-0.215	0.1886	8.9±5.5	8.5±3.5	0.7994	5.8±1.4	5.4±1.1	0.3675	1.5±0.74	1.6±0.76	0.6884	0.1985	0.3021	-0.0004929	0.998	5.6±1.2	5.7±1.4	0.8662	-0.05595	0.7495	0.1572	0.3671	8.4±4.6	9.4±4.8	0.5567
ADAR2	Antiviral	0.17±0.11	0.13±0.05	1.4±1.3	0.3950	0.19±2.7	0.15±0.08	0.2984	0.13±0.04	0.15±0.06	0.2488	1.6±1.5	1.3±0.92	0.4677	-0.1785	0.2705	-0.2039	0.2071	0.09253	0.5701	0.1322	0.416	-0.1205	0.465	-0.07793	0.6372	0.19±0.11	0.15±0.10	0.3038	0.13±0.05	0.14±0.05	0.7216	1.7±1.7	1.2±0.86	0.2462	0.2222	0.2467	0.08921	0.6454	0.14±0.05	0.13±0.05	0.5715	-0.3885	0.0211	-0.2636	0.126	0.13±0.05	0.21±0.14	0.0416
APOBEC3A	Antiviral	0.30±0.57	0.86±0.93	0.95±2.3	9.9E-05	0.37±0.73	0.23±0.29	0.4618	0.85±0.89	0.88±1.0	0.9043	1.2±3.0	0.59±0.74	0.4080	-0.217	0.1787	-0.2405	0.135	-0.1489	0.359	-0.1886	0.2439	-0.1213	0.4620	-0.1804	0.2718	0.16±0.17	0.43±0.74	0.1464	0.84±0.68	0.88±1.0	0.9039	0.29±0.33	1.4±3.0	0.1243	-0.1147	0.5536	-0.01971	0.9192	0.96±1.0	0.73±0.76	0.4834	-0.05878	0.7373	0.4383	0.0085	0.19±0.22	0.49±0.83	0.1913
APOBEC3B	Antiviral	2.9±3.9	1.7±0.68	1.8±2.2	0.2131	2.4±1.5	3.5±5.6	0.3578	1.78±0.73	1.78±0.64	0.9918	1.5±1.1	2.1±3.1	0.4464	-0.0397	0.8078	0.1323	0.4156	-0.04383	0.7883	-0.04739	0.7715	-0.009518	0.9541	0.1341	0.4156	2.1±2.1	3.6±4.8	0.2432	1.7±0.56	1.80±0.77	0.8204	1.3±1.1	2.1±2.7	0.2312	0.06381	0.7423	0.345	0.0668	1.6±0.69	1.9±0.69	0.1490	0.1888	0.2775	0.3665	0.0304	2.6±2.1	3.4±5.6	0.5883
APOBEC3D	Antiviral	0.36±0.52	0.21±0.14	2.5±3.8	0.2277	0.23±0.18	0.51±0.73	0.2075	0.20±0.13	0.23±1.0	0.5641	1.5±1.3	3.8±5.3	0.3033	0.1285	0.4295	0.2162	0.1804	-0.1127	0.4887	-0.02858	0.8611	0.2091	0.2014	0.3105	0.0544	0.28±0.37	0.42±0.62	0.3940	0.22±0.14	0.20±0.15	0.6708	1.9±0.33	3.0±3.8	0.3909	0.002329	0.9904	0.08231	0.6712	0.24±0.16	0.18±0.11	0.2127	-0.2139	0.2172	0.3568	0.0354	0.28±0.42	0.46±0.70	0.3891
APOBEC3F	Antiviral	0.22±0.14	0.16±0.06	1.6±1.3	0.0678	0.24±0.13	0.21±0.15	0.5012	0.14±0.05	0.17±0.07	0.1393	1.9±1.4	1.3±1.2	0.2223	-0.1064	0.5134	-0.06766	0.6783	0.04767	0.7702	0.1826	0.2593	-0.1583	0.3359	-0.1616	0.3257	0.18±0.10	0.26±0.16	0.0864	0.16±0.07	0.15±0.06	0.6398	1.2±0.83	2.0±1.6	0.0690	-0.003518	0.9855	0.1306	0.4995	0.16±0.06	0.16±0.06	0.9188	-0.06951	0.6915	0.1559	0.3712	0.19±0.11	0.25±5.7	0.3135
APOBEC3G	Antiviral	2.8±2.6	2.7±1.5	1.2±1.3	0.7809	2.5±2.1	3.1±3.0	0.5062	2.4±1.4	2.9±1.6	0.3441	1.3±1.5	1.1±1.1	0.6003	-0.0321	0.8437	0.0656	0.6876	0.06119	0.7076	0.03598	0.8256	-0.02734	0.8688	-0.1271	0.4406	2.3±2.2	3.2±2.8	0.2745	2.8±1.1	2.5±1.8	0.5513	0.72±0.50	1.7±1.6	0.0194	-0.08077	0.677	-0.06358	0.7432	2.8±1.6	2.57±1.6	0.5815	-0.184	0.2901	0.4028	0.0164	2.2±2.2	3.4±3.1	0.2500
APOBEC3H	Antiviral	0.03±0.03	0.03±0.03	13.7±44.2	0.8350	0.03±0.03	0.03±0.04	0.9558	0.02±0.03	0.04±0.03	0.2382	21.1±57.5	4.1±11.7	0.2411	0.1265	0.4366	0.1036	0.5245	0.1976	0.2215	0.09676	0.5526	-0.01883	0.9094	-0.08944	0.5882	0.03±0.03	0.03±0.03	0.6797	0.03±0.03	0.03±0.04	0.9586	6.8±13.9	19.1±57.7	0.3984	-0.102	0.5984	-0.1198	0.536	0.03±0.03	0.03±0.04	0.7275	-0.04239	0.809	0.452	0.0064	0.03±0.03	0.04±0.04	0.6513
BST2	Antiviral	3.1±2.7	6.8±2.15	0.48±0.43	1.4E-09	2.9±2.9	3.3±2.5	0.6972	7.5±1.6	6.0±2.4	0.0299	0.42±.43	0.56±0.42	0.3232	0.0503	0.7579	0.03973	0.8077	-0.2954	0.0642	-0.3396	0.0321	0.1489	0.3655	0.1415	0.3901	3.5±2.6	2.8±2.8	0.4308	6.9±2.3	6.8±2.0	0.8220	0.55±0.43	0.45±0.43	0.4308	0.3644	0.052	0.2001	0.298	7.1±2.1	7.3±1.9	0.8153	-0.0568	0.7459	-0.04829	0.7829	1.7±1.8	4.2±3.1	0.0103
CFLAR	Antiviral	2.0±1.2	2.3±1.4	24.4±133.3	0.3038	1.8±1.3	2.2±1.1	0.4099	2.1±1.6	2.5±1.3	0.4366	4.4±8.7	50.2±202.1	0.2928	0.2524	0.1161	0.186	0.2505	0.1398	0.3896	0.1275	0.4331	0.04972	0.7637	0.02837	0.8639	2.4±1.2	1.7±1.1	0.0669	2.0±1.4	2.5±1.50	0.3603	5.3±9.7	39.1±177.6	0.4390	-0.02249	0.9078	0.03895	0.841	1.9±1.6	2.7±1.2	0.1328	0.263	0.127	0.3239	0.0577	1.6±1.3	2.3±1.2	0.1390
cGAS	Antiviral	0.08±0.06	0.06±0.04	1.6±1.50	0.1942	0.06±0.04	0.11±0.08	0.0855	0.07±0.05	0.06±0.02	0.3905	1.2±1.0	2.2±1.8	0.0544	0.2339	0.1463	0.3863	0.0138	-0.1308	0.421	-0.1772	0.2739	0.3012	0.0624	0.4175	0.0082	0.07±0.05	0.09±0.07	0.3674	0.05±0.02	0.07±0.05	0.2807	1.5±1.4	1.7±1.5	0.7448	0.05805	0.7649	0.3356	0.0751	0.05±0.02	0.07±0.05	0.1581	0.1563	0.37	0.8055	< 0.0001	0.06±0.05	0.08±0.06	0.4717
DDX3X	Antiviral	2.9±1.2	4.2±1.3	0.73±0.36	1.3E-05	3.0±1.4	2.8±1.0	0.6123	3.8±1.3	4.8±1.2	0.0249	0.81±0.34	0.63±0.37	0.1409	0.1000	0.5391	-0.01772	0.9136	0.4125	0.0082	0.3337	0.0354	-0.2378	0.1448	-0.1793	0.2748	3.4±1.3	2.5±0.98	0.0094	5.2±1.3	3.6±0.93	7.0E-05	0.70±0.3	0.76±0.40	0.6640	-0.1892	0.3256	-0.2484	0.1938	4.0±1.2	4.3±1.3	0.4298	0.05934	0.7349	-0.1121	0.5215	2.3±0.94	3.3±1.3	0.0200
DDX3Y	Antiviral	8.1±3.7	10.5±2.7	0.83±0.50	9.9E-05	9.1±4.6	6.9±1.8	0.2374	9.7±2.2	11.6±3.0	0.0272	0.99±0.60	0.62±0.22	0.0109	-0.1739	0.2832	-0.2887	0.0709	0.271	0.0907	0.2967	0.0630	-0.3478	0.0300	-0.3672	0.0215	7.9±3.1	8.3±4.2	0.6944	11.2±2.6	10.0±2.7	0.1765	0.70±0.26	0.93±0.62	0.1713	-0.3111	0.1004	-0.2839	0.1356	9.9±2.7	10.7±2.2	0.3502	0.1879	0.2797	0.01318	0.9401	6.3±1.4	9.9±5.0	0.0363
IFI16	Antiviral	10.1±13.0	14.3±11.1	0.99±1.2	0.1226	10.9±15.7	9.0±9.0	0.6562	11.6±0.37	17.6±14.3	0.1182	1.1±1.3	0.79±1.0	0.3899	-0.1233	0.4484	-0.09809	0.5471	0.1745	0.2814	0.1179	0.4688	-0.2055	0.2094	-0.1467	0.3730	7.9±8.21	11.9±15.8	0.3371	14.0±6.3	14.5±13.7	0.9002	0.50±0.43	1.3±1.5	0.0295	-0.1108	0.5671	-0.102	0.5985	16.2±14.5	12.0±7.8	0.2928	-0.1212	0.4879	0.08385	0.632	6.7±6.2	13.6±18.0	0.1694
IFNG	Antiviral	0.09±0.19	0.13±0.13	1.6±3.4	0.3049	0.11±0.22	0.07±0.12	0.4823	0.13±0.13	0.12±0.15	0.8450	2.3±4.4	0.81±0.99	0.1864	-0.08822	0.5883	-0.09241	0.5706	-0.1456	0.3699	-0.1721	0.2883	-0.04607	0.7806	-0.2384	0.1438	0.05±0.12	0.12±0.22	0.2731	0.11±0.10	0.15±0.15	0.3986	1.2±3.4	1.9±3.5	0.5553	0.2369	0.2159	0.1331	0.4914	0.14±0.15	0.14±0.14	0.9693	0.08562	0.6248	0.3415	0.0447	0.12±0.26	0.06±0.09	0.3867
IFNGR1	Antiviral	5.6±4.1	9.0±4.1	0.75±0.68	5.3E-04	5.9±4.7	5.2±3.4	0.6058	8.4±3.5	9.7±4.8	0.3256	0.77±0.74	0.72±0.62	0.8212	0.004411	0.9784	-0.03959	0.8083	-0.005443	0.9734	0.06633	0.6843	0.008809	0.9576	0.045	0.7856	4.9±3.8	6.2±4.3	0.3423	10.0±4.2	8.2±4.0	0.1840	0.5±0.38	0.93±0.81	0.0593	-0.1825	0.3433	-0.1937	0.3141	9.4±3.8	8.3±4.1	0.3990	-0.09099	0.6032	0.2308	0.1822	3.7±1.8	7.2±4.7	0.0069
IFNGR2	Antiviral	4.8±2.3	4.1±1.5	1.2±0.72	0.1232	5.2±2.2	4.4±2.5	0.3105	4.0±1.6	4.3±1.4	0.6537	1.3±0.74	1.0±0.62	0.1775	-0.2148	0.1831	-0.1921	0.235	-0.07986	0.6242	-0.07972	0.6248	-0.06075	0.7133	-0.1743	0.2886	4.7±2.3	4.9±2.3	0.8184	4.3±1.2	4.0±1.7	0.6132	1.1±0.77	1.3±0.69	0.4261	-0.03572	0.854	-0.01971	0.9192	4.4±1.4	3.8±1.6	0.2171	-0.2043	0.2391	0.4164	0.0128	4.8±1.7	4.8±2.6	0.9774
IRF2	Antiviral	1.7±0.83	2.5±1.1	0.91±1.0	5.8E-04	1.6±0.78	1.9±0.89	0.4085	2.6±1.1	2.3±16.1	0.4005	0.80±0.74	1.0±0.94	0.3880	0.1358	0.4034	0.155	0.3397	-0.2586	0.1071	-0.2055	0.2034	0.2637	0.1048	0.2161	0.1863	1.7±0.97	1.7±0.71	0.9604	2.6±1.1	2.5±1.1	0.7900	0.92±0.83	0.90±0.85	0.9422	0.2948	0.1205	0.4643	0.0112	2.3±1.0	2.9±1.1	0.1586	0.2314	0.181	0.3477	0.0407	1.4±0.63	2.0±0.84	0.0297
ISG15	Antiviral	21.9±0.83	29.6±33.7	0.92±0.61	0.1986	22.3±20.3	21.4±11.1	0.8632	25.8±17.5	34.4±46.8	0.4273	0.93±0.64	0.90±0.58	0.9122	0.1401	0.3885	0.003797	0.9814	0.04889	0.7645	0.1284	0.4299	0.05073	0.7591	0.08214	0.6191	21.8±20.9	22.0±12.6	0.9762	25.8±17.1	32.5±42.3	0.5376	0.82±0.46	0.99±0.70	0.3896	0.5874	0.0008	0.276	0.1473	37.6±3.7	23.4±10.4	0.2501	-0.2052	0.2371	-0.03129	0.8584	22.4±23.5	23.1±11.8	0.9222
LAMTOR5	Antiviral	11.2±8.9	12.0±3.19	1.0±1.0	0.6111	10.8±8.5	11.6±9.5	0.7810	11.8±3.4	12.2±2.9	0.6890	1.0±0.93	1.0±1.1	0.8814	0.01263	0.9384	0.08436	0.6048	-0.1054	0.5174	-0.04863	0.7657	0.09124	0.5807	0.0948	0.5659	11.2±9.3	11.2±8.7	0.9986	12.2±3.6	11.7±2.8	0.6314	1.0±1.0	1.04±0.99	0.9038	0.3461	0.0659	0.2322	0.2255	12.0±3.7	11.6±2.6	0.7379	-0.03109	0.8593	0.1712	0.3255	7.5±2.9	13.2±9.6	0.0145
MX1	Antiviral	0.65±1.4	1.0±0.86	0.69±0.67	0.0406	0.69±0.82	0.61±0.53	0.7188	0.97±0.67	1.0±1.0	0.6726	0.73±0.81	0.62±0.44	0.6213	-0.0504	0.7575	-0.1235	0.4479	-0.1893	0.2421	-0.0176	0.9142	-0.01853	0.9109	-0.08835	0.5928	0.58±0.56	0.71±0.80	0.5594	0.91±0.55	1.1±1.0	0.4999	0.55±0.39	0.79±0.82	0.2716	0.5308	0.003	0.3056	0.107	1.3±1.1	0.74±0.24	0.1422	-0.4032	0.0163	-0.0757	0.6656	0.64±0.69	0.74±0.80	0.7157
NTCP	Antiviral	1.3±3.4	37.0±17.9	0.02±0.06	1.0E-19	1.3±3.9	1.3±2.8	0.9617	34.5±19.3	40.0±16.0	0.3438	0.03±0.07	0.02±0.04	0.7355	-0.05002	0.7623	-0.0511	0.7574	0.1367	0.4002	0.1413	0.3843	-0.09305	0.5785	-0.09374	0.5756	2.18±4.7	0.63±1.3	0.1641	41.2±19.1	33.9±16.7	0.2113	0.04±0.08	0.02±0.05	0.2469	0.06194	0.7496	-0.1863	0.3332	38.1±18.8	38.1±19.5	0.9963	-0.05143	0.7692	-0.1396	0.424	0.32±0.83	2.4±4.9	0.1189
PML	Antiviral	0.62±0.36	0.47±0.18	1.3±0.84	0.1545	0.62±0.29	0.61±0.44	0.8691	0.45±0.17	0.49±0.18	0.4119	1.5±0.84	1.2±0.83	0.2330	-0.09676	0.5526	-0.0336	0.8369	-0.08681	0.5943	-0.03389	0.8356	-0.1452	0.3778	-0.1111	0.5006	0.63±0.36	0.60±0.37	0.8342	0.48±0.19	0.46±0.17	0.7896	1.3±0.80	1.4±0.89	0.7778	-0.004267	0.9825	0.0907	0.6399	0.46±0.15	0.48±0.21	0.8527	0.06528	0.7095	0.4205	0.0119	0.50±0.28	0.71±0.42	0.1037
REV1	Antiviral	0.78±0.39	1.0±0.33	0.75±0.36	5.2E-04	0.88±0.46	0.65±0.25	0.1177	1.1±0.35	0.99±0.28	0.1627	0.81±0.38	0.68±0.32	0.2863	-0.2322	0.1494	-0.3164	0.0467	-0.289	0.0705	-0.2914	0.0681	-0.1378	0.4028	-0.1396	0.3965	0.76±0.35	0.79±0.44	0.7835	1.0±0.36	1.0±0.31	0.7771	0.71±0.30	0.78±0.40	0.5784	0.1669	0.3867	0.08083	0.6768	1.1±0.35	1.1±0.30	0.8459	0.09127	0.6021	0.1173	0.5022	0.68±0.30	0.95±0.47	0.0672
REV3L	Antiviral	1.8±1.5	3.0±2.1	0.82±0.77	9.0E-04	2.2±1.7	1.4±1.1	0.1267	2.9±1.6	3.3±2.6	0.5474	0.91±0.74	0.72±0.82	0.4497	-0.1778	0.2723	-0.2291	0.1551	-0.03453	0.8325	-0.002101	0.9897	-0.1847	0.2603	-0.064	0.6987	1.7±1.2	2.0±1.7	0.5783	3.2±1.7	2.9±2.4	0.6007	0.62±0.38	0.98±0.95	0.1571	-0.008019	0.9671	-0.04534	0.8153	3.4±2.7	2.7±1.3	0.4196	-0.03024	0.8631	-0.05001	0.7754	1.2±0.66	2.5±1.9	0.0886
RSF1	Antiviral	6.2±2.8	6.2±2.1	1.1±0.61	0.9528	6.8±0.47	5.6±2.0	0.1985	6.1±2.0	6.3±2.2	0.8261	1.1±0.60	1.0±0.65	0.6131	-0.1898	0.2408	-0.2615	0.1031	0.01126	0.945	0.01562	0.9238	-0.2005	0.2210	-0.1842	0.2615	6.9±2.7	5.7±2.9	0.1770	6.2±1.8	6.2±2.2	0.9733	1.2±0.58	1.0±0.64	0.4045	-0.01156	0.9525	0.1434	0.458	5.7±2.4	6.8±1.6	0.0768	0.1981	0.254	0.0987	0.5727	5.2±2.3	7.2±3.4	0.0323
SAMHD1	Antiviral	2.9±1.9	4.7±2.6	0.73±0.52	9.4E-04	2.9±2.1	3.0±1.8	0.8425	4.5±2.8	5.0±2.3	0.5473	0.74±0.56	0.70±0.48	0.8078	-0.005725	0.972	0.001149	0.9944	0.06494	0.6905	-0.02753	0.8661	-0.1161	0.4814	-0.01747	0.9159	2.6±1.5	3.2±2.2	0.3163	4.7±1.5	4.7±3.2	0.9552	0.58±0.38	0.84±0.60	0.1280	-0.02621	0.8926	-0.1577	0.4139	4.8±2.3	4.8±3.1	0.9439	-0.1563	0.37	0.6222	< 0.0001	2.2±1.5	3.5±1.9	0.0157
SON	Antiviral	3.4±1.3	3.4±0.72	1.0±0.41	0.7932	3.7±1.4	2.9±0.89	0.0611	3.3±0.60	3.5±0.86	0.3593	1.1±0.44	0.86±0.32	0.0477	-0.3639	0.0210	-0.3847	0.0142	-0.02384	0.8839	-0.01806	0.9119	-0.3009	0.0627	-0.3264	0.0426	3.6±1.0	3.2±1.4	0.3283	3.5±0.78	3.4±0.70	0.7482	1.0±0.32	0.97±0.47	0.5173	0.05688	0.7695	-0.03254	0.8669	3.4±0.69	3.5±0.58	0.5512	-0.006501	0.9704	0.1339	0.4431	2.7±0.87	4.0±1.6	0.0112
SRPK1	Antiviral	0.94±0.45	0.53±0.14	1.9±1.2	5.2E-07	1.0±0.42	0.85±0.48	0.2459	0.51±0.13	0.55±0.16	0.4364	2.0±0.83	1.7±1.6	0.4973	-0.1066	0.5126	-0.07407	0.6497	0.03524	0.8291	0.1294	0.4261	-0.231	0.1571	0.005956	0.9713	0.87±0.39	0.99±0.49	0.4090	0.54±0.16	0.51±0.13	0.5074	1.6±0.81	2.1±1.5	0.3175	0.07338	0.7052	0.1375	0.4769	0.51±0.13	0.51±0.19	0.9759	0.1522	0.3828	0.04951	0.7776	1.0±0.40	0.80±0.35	0.0447
TBK1	Antiviral	0.60±0.25	0.59±0.11	1.0±0.52	0.8307	0.59±0.23	0.62±0.28	0.6676	0.59±0.10	0.59±0.12	0.9731	0.99±0.35	1.1±0.69	0.4617	0.1674	0.3019	0.1723	0.2878	-0.08529	0.6008	-0.06944	0.6703	0.128	0.4376	0.2335	0.1526	0.59±0.21	0.61±0.28	0.7538	0.61±0.10	0.58±0.11	0.7323	0.97±0.32	1.1±0.64	0.4029	0.1809	0.3478	0.4469	0.0151	0.54±0.08	0.65±0.19	0.0009	0.5515	0.0006	0.4897	0.0028	0.49±0.13	0.64±0.35	0.0475
TDP2	Antiviral	0.72±0.27	0.61±0.20	1.3±0.73	0.0423	0.72±0.21	0.71±0.33	0.9714	0.60±0.21	0.61±0.18	0.9495	1.3±0.48	1.3±0.98	0.9531	0.007039	0.9656	0.004317	0.9789	-0.1732	0.2853	-0.1052	0.5181	-0.004202	0.9797	0.08484	0.6076	0.63±0.21	0.79±0.29	0.0582	0.60±0.19	0.61±0.20	0.2943	1.1±0.61	1.4±0.80	0.2837	0.2623	0.1692	0.2499	0.1911	0.62±0.22	0.62±0.19	0.9970	0.08464	0.6288	0.1796	0.3019	0.76±0.22	0.66±0.20	0.2031
TLR2	Antiviral	0.06±0.06	0.14±0.11	0.71±0.98	4.5E-04	0.05±0.04	0.07±0.07	0.3208	0.13±0.12	0.15±0.11	0.5356	0.81±01.1	0.59±0.98	0.5068	0.1078	0.5079	0.1949	0.2281	-0.06485	0.691	-0.06689	0.6817	0.1427	0.3862	-0.0368	0.8240	0.07±0.06	0.05±0.05	0.4478	0.15±0.11	0.13±0.11	0.5060	0.84±1.3	0.61±0.57	0.4740	-0.05276	0.7858	-0.001971	0.9919	0.11±0.09	0.16±0.14	0.1612	0.2747	0.1103	0.6824	< 0.0001	0.04±0.04	0.07±0.06	0.1525
TLR3	Antiviral	0.07±0.05	0.19±0.09	0.62±0.98	1.1E-09	0.05±0.03	0.09±0.06	0.0744	0.19±0.10	0.18±0.08	0.6091	0.55±1.0	0.71±0.90	0.6093	0.3412	0.0312	0.403	0.0099	-0.1744	0.2819	-0.1337	0.4109	0.3934	0.0132	0.1315	0.4249	0.07±0.05	0.06±0.05	0.3293	0.18±0.10	0.19±0.09	0.6486	0.81±1.1	0.47±0.79	0.2899	0.1919	0.3186	0.3361	0.0746	0.16±0.09	0.23±0.09	0.0361	0.3521	0.0381	0.3432	0.0435	0.05±0.03	0.06±0.04	0.6959
TLR4	Antiviral	0.20±0.12	0.62±0.35	0.40±0.35	2.8E-10	0.21±0.13	0.18±0.11	0.4957	0.60±0.37	0.65±0.32	0.6772	0.46±0.42	0.32±0.21	0.2309	-0.1777	0.2728	-0.1691	0.297	0.0009384	0.9954	-0.08122	0.6183	-0.08212	0.6192	-0.1706	0.2991	0.18±0.10	0.21±0.13	0.4222	0.64±0.32	0.61±0.37	0.7621	0.36±0.36	0.44±0.35	0.4880	0.01894	0.9223	0.01035	0.9575	0.54±0.20	0.71±0.46	0.1567	0.1489	0.3932	0.6652	< 0.0001	0.16±0.11	0.23±0.13	0.1498
TLR7	Antiviral	0.04±0.03	0.03±0.04	2.1±1.9	0.1186	0.03±0.02	0.05±0.05	0.2265	0.03±0.05	0.02±0.01	0.6078	2.1±0.42	2.0±1.7	0.8182	-0.1179	0.4688	0.1025	0.5292	0.00732	0.9642	-0.1405	0.3873	-0.06784	0.6815	-0.08214	0.6191	0.04±0.04	0.04±0.03	0.8543	0.02±0.01	0.03±0.05	0.4647	2.2±2.1	2.0±1.7	0.6931	0.0305	0.8752	-0.0004929	0.998	0.02±0.01	0.04±0.55	0.2292	0.1209	0.4889	0.9141	< 0.0001	0.04±0.05	0.04±0.02	0.6446
TLR9	Antiviral	0.03±0.02	0.04±0.05	1.2±1.4	0.3146	0.02±0.02	0.03±0.03	0.2518	0.04±0.07	0.03±0.01	0.4948	1.0±1.1	1.5±1.8	0.3805	0.02431	0.8816	0.08609	0.5974	0.1451	0.3717	-0.08275	0.6117	-0.0806	0.6257	0.05643	0.7329	0.03±0.02	0.03±0.02	0.8002	0.03±0.01	0.04±0.07	0.4578	1.1±1.1	1.3±1.7	0.7443	-0.1044	0.5898	-0.07344	0.705	0.02±0.01	0.05±0.08	0.0203 mw	0.2196	0.205	-0.0782	0.6552	0.02±0.01	0.03±0.02	0.1649
TMEM173	Antiviral	0.50±0.38	0.49±0.19	1.0±0.78	0.8347	0.52±0.37	0.48±0.39	0.7362	0.48±0.44	0.51±0.19	0.6073	1.2±0.91	0.88±0.53	0.1473	-0.06664	0.6829	-0.02298	0.8881	0.01675	0.9183	0.006835	0.9666	-0.159	0.3337	-0.1914	0.2432	0.51±0.46	0.50±0.30	0.9428	0.59±0.20	0.42±0.14	0.0047	0.83±0.61	1.2±0.85	0.0674	0.06466	0.7389	0.1853	0.3358	0.48±0.17	0.51±0.20	0.6314	0.07193	0.6814	0.1654	0.3423	0.41±0.30	0.58±0.42	0.2069
TREX1	Antiviral	1.0±0.70	1.41±0.19	0.75±0.50	5.0E-04	1.0±0.78	1.0±0.60	0.9418	1.3±0.44	1.5±0.55	0.2778	0.80±0.57	0.68±0.39	0.4937	0.04214	0.7963	0.05288	0.7459	0.1632	0.3144	0.1719	0.289	-0.03341	0.8400	-0.08659	0.6002	1.0±0.87	1.0±0.54	0.9379	1.3±0.54	1.45±0.47	0.5745	0.72±0.55	0.77±0.47	0.7436	0.263	0.168	0.136	0.4816	1.4±0.48	1.4±0.55	0.7291	-0.02657	0.8796	0.2168	0.2109	0.70±0.42	1.2±0.85	0.0091
TRIM22	Antiviral	0.89±1.0	2.2±1.1	0.48±0.60	7.8E-08	0.92±1.2	0.85±1.8	0.8192	1.9±1.0	2.7±1.0	0.0318	0.59±0.75	0.35±0.29	0.2229	0.07771	0.6337	-0.00018	0.9991	0.2473	0.124	0.2477	0.1233	-0.1204	0.4654	-0.1737	0.2903	0.87±0.86	0.91±1.1	0.9149	2.3±0.88	2.2±1.2	0.9413	0.43±0.49	0.52±0.69	0.6495	0.03627	0.8518	-0.06654	0.7317	2.5±1.2	2.0±3.1	0.1373	-0.2727	0.113	0.2182	0.208	0.55±0.44	1.1±1.3	0.0997
TRIM28	Antiviral	1.8±0.85	1.1±0.21	1.7±0.89	2.5E-06	2.0±2.1	1.5±0.58	0.0315	1.1±0.21	1.0±1.0	0.3276	1.8±0.87	1.5±0.92	0.4266	-0.3165	0.0467	-0.2927	0.0669	-0.08418	0.6056	-0.1531	0.3457	-0.2288	0.1611	-0.104	0.5288	2.0±0.97	1.7±0.74	0.2436	1.1±0.22	1.1±0.21	0.7287	1.9±0.89	1.5±0.88	0.2508	0.1147	0.5535	0.09512	0.6236	1.1±0.23	1.1±0.18	0.6175	-0.05454	0.7557	-0.009297	0.9577	1.8±0.78	1.8±1.0	0.8817
TRIM41	Antiviral	0.32±0.16	0.34±0.09	1.0±0.55	0.5652	0.34±0.18	0.29±0.12	0.3507	0.34±0.10	0.33±0.09	0.6228	1.0±0.41	1.0±0.70	0.8839	-0.08236	0.6134	-0.07588	0.6417	-0.08175	0.6161	-0.1011	0.5349	-0.008557	0.9588	0.08261	0.6171	0.31±0.19	0.33±0.14	0.6803	0.34±0.09	0.34±0.10	0.9656	0.96±0.48	1.0±0.60	0.6422	0.338	0.0729	0.3238	0.0866	0.31±0.09	0.39±0.08	0.0162	0.3096	0.0703	0.1301	0.4562	0.25±0.07	0.39±0.19	0.0144
URGCP	Antiviral	0.31±0.15	0.34±0.08	0.97±0.55	0.3189	0.32±0.15	0.30±0.17	0.6294	0.35±0.08	0.33±0.09	0.4218	0.97±0.50	0.97±0.61	0.9999	0.06912	0.6717	0.02359	0.8851	-0.1209	0.4573	-0.139	0.3924	0.1249	0.4486	0.09587	0.5615	0.31±0.12	0.32±0.18	0.8050	0.34±0.07	0.34±0.09	0.8174	0.99±0.55	0.9±0.55	0.8570	0.2197	0.2521	0.3714	0.0473	0.31±0.08	0.38±0.08	0.0096	0.4145	0.0133	0.4156	0.013	0.28±0.11	0.33±0.18	0.3327
ZC3HAV1	Antiviral	2.6±1.2	2.7±0.78	1.0±.62	0.5711	2.7±1.4	2.4±0.91	0.3870	2.7±0.92	2.8±0.21	0.6969	1.1±0.72	0.88±0.44	0.2429	-0.1212	0.4564	-0.1392	0.3917	-0.05124	0.7535	-0.07565	0.6427	-0.08657	0.6002	-0.1245	0.4503	2.1±0.88	2.9±1.4	0.1786	2.7±0.82	2.7±0.77	0.8593	0.79±0.36	1.1±0.72	0.0807	0.3324	0.0781	-0.0004929	0.998	3.0±0.84	2.5±0.76	0.1025	-0.258	0.1346	0.08534	0.626	2.2±1.0	2.9±1.3	0.1164
[truncated: 11 more columns]
